# Supplementary material for: Restoring Compromised Cl− in D2 Neurons of a Huntington’s Disease Mouse Model Rescues Motor Disability
Source: J Neurosci. 2024 Nov 5;44(50):e0215242024. doi: 10.1523/JNEUROSCI.0215-24.2024 (PMC11638812; doi:10.1523/JNEUROSCI.0215-24.2024)
Supplement: Table 3-1 — Membrane properties of D1 and D2 neurons from R6/2 and WT mice. All tests were subjected to a two-way ANOVA with Tukey’s Multiple comparisons test. Values show Mean ± SEM. Download Table 3-1, XLS file. [file jneuro-44-e0215242024-s004.xls]

## Sheet: Sheet1
Extended Data Table 1
Intrinsic membrane properties
		RMP (Mv)			Input resistance (MΩ)			Membrane capacitance (pF)				Rheobase (pA)			AP Threshold (mV)
WT D1 - MSNs		-83.73 ± 1.319 (n = 28 cells)			105.8 ± 7.222 (n = 28 cells)			126.9 ± 6.023 (n = 28 cells)			183.8 ± 13.77 (n = 26 cells)				-49.82 ± 0.9335 (n = 27 cells)
WT D2 - MSNs		-80.01 ± 1.640 (n = 28 cells)			122.0 ± 12.48 (n = 28 cells)			138.9 ± 5.580 (n = 31 cells)			180.4 ± 13.36 (n = 28 cells)				-49.79 ± 0.8701 (n = 28 cells)
R6/2 D1 - MSNs		-72.49 ± 2.346 (n = 30 cells)			226.4 ± 18.29 n = (32 cells)			83.69 ± 1.319 (n = 32 cells)			96.77 ± 8.455 (n = 32 cells)				-47.63 ± 1.096 (n = 32 cells)
R6/2 D2 - MSNs		-65.47 ± 2.106 (n = 31 cells)			-83.73 ± 17.32 (n = 32 cells)			84.94 ± 2.351 (n = 32 cells)			84.24 ± 7.526 (n = 33 cells)				-47.88 ± 0.9655 (n = 32 cells)
Values show Mean ± SEM
