# Supplementary material for: Restoring Compromised Cl− in D2 Neurons of a Huntington’s Disease Mouse Model Rescues Motor Disability
Source: J Neurosci. 2024 Nov 5;44(50):e0215242024. doi: 10.1523/JNEUROSCI.0215-24.2024 (PMC11638812; doi:10.1523/JNEUROSCI.0215-24.2024)
Supplement: Table 5-2 — Chronic IP injection of bumetanide delays the onset of motor deficits in R6/2 mice. All tests were subjected to a two-way ANOVA with Tukey Multiple comparisons test. The difference indicates the difference between the mean latency to fall (s) on the Rotarod for each group. Download Table 5-2, XLS file. [file jneuro-44-e0215242024-s005.xls]

## Sheet: Sheet1
Supplementary Table 2. Statistical details related to Figure 6F.
		Behaviour test		Statistical test		Viral injection		mean ± SEM (s)		n value	Definition of n value		P value	P value	P value
		Rotarod Week 1		Two-way repeated measures ANOVA with Tukey multiple		WT - mCherry		81.76 ± 9.53		14	# mice		0.242
						R6/2 - mCherry		59.83 ± 6.12		15	# mice			0.1048	0.3683
						WT -KCC2		87.66 ±9.89		16	# mice
						R6/2 - KCC2		80.09 ± 10.52		13	# mice
		Rotarod Week 2		Two-way repeated measures ANOVA with Tukey multiple		WT - mCherry		286.62 ± 5.68		14	# mice		0.0022
						R6/2 - mCherry		187.49 ± 21.70		15	# mice			0.0036	0.0884
						WT -KCC2		281.14 ± 5.35		16	# mice
						R6/2 - KCC2		248.13 ± 10.58		13	# mice
		Rotarod Week 3		Two-way repeated measures ANOVA with Tukey multiple		WT - mCherry		300.00 ± 0.00		14	# mice		0.0014
						R6/2 - mCherry		188.81 ± 23.07		15	# mice			0.0019	0.0927
						WT -KCC2		295.97 ± 2.76		16	# mice
						R6/2 - KCC2		255.11 ± 13.74		13	# mice
		Rotarod Week 4		Two-way repeated measures ANOVA with Tukey multiple		WT - mCherry		300.00 ± 0.00		14	# mice		<0.0001
						R6/2 - mCherry		120.57 ± 24.19		15	# mice			<0.0001	0.0494
						WT -KCC2		292.53 ± 4.61		16	# mice
						R6/2 - KCC2		212.64 ± 23.16		13	# mice
		Rotarod Week 5		Two-way repeated measures ANOVA with Tukey multiple		WT - mCherry		297.65 ± 1.93		14	# mice		<0.0001
						R6/2 - mCherry		87.51 ± 24.14		15	# mice			<0.0001	0.0465
						WT -KCC2		292.50 ± 5.26		16	# mice
						R6/2 - KCC2		188.36 ± 27.11		13	# mice
		Rotarod Week 6		Two-way repeated measures ANOVA with Tukey multiple		WT - mCherry		300.00 ± 0.00		14	# mice		<0.0001
						R6/2 - mCherry		55.7 ± 19.28		15	# mice			<0.0001	0.0332
						WT -KCC2		297.77± 2.23		16	# mice
						R6/2 - KCC2		174.89 ± 30.93		13	# mice
		Rotarod Week 7		Two-way repeated measures ANOVA with Tukey multiple		WT - mCherry		300.00 ± 0.00		14	# mice		<0.0001
						R6/2 - mCherry		34.84± 13.76		15	# mice			<0.0001	0.0714
						WT -KCC2		297.01± 2.20		16	# mice
						R6/2 - KCC2		134.88 ± 34.744		13	# mice
		Rotarod Week 8		Two-way repeated measures ANOVA with Tukey multiple		WT - mCherry		297.43 ± 2.57		14	# mice		<0.0001
						R6/2 - mCherry		17.10 ± 8.33		15	# mice			<0.0001	0.0845
						WT -KCC2		297.70 ± 2.30		16	# mice
						R6/2 - KCC2		117.45 ± 37.21		13	# mice
