# Supplementary material for: Restoring Compromised Cl− in D2 Neurons of a Huntington’s Disease Mouse Model Rescues Motor Disability
Source: J Neurosci. 2024 Nov 5;44(50):e0215242024. doi: 10.1523/JNEUROSCI.0215-24.2024 (PMC11638812; doi:10.1523/JNEUROSCI.0215-24.2024)
Supplement: Table 6-3 — Overexpression of KCC2 in D1 MSNs does not impact motor behaviour of R6/2 mice. Table shows there are no differences in rotarod performance when a AAV5-hSyn-KCC2(HA) is expressed in D1 MSNs of symptomatic R6/2 mice compared to R6/2 mice who received AAV5-hSyn -DIO-mCherry (control). All tests were subjected to a two-way ANOVA with Tukey’s Multiple comparisons test. The difference indicates the difference between the mean latency to fall (s) on the Rotarod for each group. Download Table 6-3, XLS file. [file jneuro-44-e0215242024-s006.xls]

## Sheet: Sheet1
Supplementary Table 2. Statistical details related to Figure 6.
		Behaviour test		Statistical test		Viral injection		mean ± SEM (s)		n value	Definition of n value		P value	P value	P value
		Rotarod Week 1		Two-way repeated measures ANOVA with Tukey multiple		WT - mCherry		81.68 ± 6.79		11	# mice		0.083
						R6/2 - mCherry		61.13 ± 4.18		14	# mice			0.8307	0.6463
						WT -KCC2		66.29 ± 4.42		13	# mice
						R6/2 - KCC2		69.69 ± 5.96		20	# mice
		Rotarod Week 2		Two-way repeated measures ANOVA with Tukey multiple		WT - mCherry		269.303 ± 10.95		11	# mice		0.0019
						R6/2 - mCherry		201.630 ± 11.86		14	# mice			0.7044	0.6886
						WT -KCC2		230.64 ± 24.035		13	# mice
						R6/2 - KCC2		220.70 ± 12.51		20	# mice
		Rotarod Week 3		Two-way repeated measures ANOVA with Tukey multiple		WT - mCherry		278.44 ± 7.10		11	# mice		0.0003
						R6/2 - mCherry		177.85 ± 20.05		14	# mice			0.0414	0.3045
						WT -KCC2		244.77 ± 11.75		13	# mice
						R6/2 - KCC2		222.35 ± 14.90		20	# mice
		Rotarod Week 4		Two-way repeated measures ANOVA with Tukey multiple		WT - mCherry		275.11 ± 15.20		11	# mice		<0.0001
						R6/2 - mCherry		134.40 ± 23.26		14	# mice			0.0003	0.3379
						WT -KCC2		267.32 ± 8.71		13	# mice
						R6/2 - KCC2		187.36 ± 20.50		20	# mice
		Rotarod Week 5		Two-way repeated measures ANOVA with Tukey multiple		WT - mCherry		287.52 ± 6.58		11	# mice		<0.0001
						R6/2 - mCherry		95.1601 ± 22.29		14	# mice			<0.0001	0.2321
						WT -KCC2		261.97 ± 14.38		13	# mice
						R6/2 - KCC2		161.17 ± 25.71		20	# mice
		Rotarod Week 6		Two-way repeated measures ANOVA with Tukey multiple		WT - mCherry		273.68 ± 19.92		11	# mice		<0.0001
						R6/2 - mCherry		66.71 ± 23.01		14	# mice			<0.0001	0.643
						WT -KCC2		287.88 ± 6.97		13	# mice
						R6/2 - KCC2		107.85 ± 26.15		20	# mice
		Rotarod Week 7		Two-way repeated measures ANOVA with Tukey multiple		WT - mCherry		292.47 ± 7.53		11	# mice		<0.0001
						R6/2 - mCherry		25.69 ± 12.33		14	# mice			<0.0001	0.1612
						WT -KCC2		292.17 ± 4.50		13	# mice
						R6/2 - KCC2		87.67 ± 25.93		20	# mice
		Rotarod Week 8		Two-way repeated measures ANOVA with Tukey multiple		WT - mCherry		300.00 ± 0.00		11	# mice		<0.0001
						R6/2 - mCherry		18.80 ± 10.68		14	# mice			<0.0001	0.1893
						WT -KCC2		291.90± 4.43		13	# mice
						R6/2 - KCC2		76.11 ± 25.50		20	# mice
