# Supplementary material for: Restoring Compromised Cl− in D2 Neurons of a Huntington’s Disease Mouse Model Rescues Motor Disability
Source: J Neurosci. 2024 Nov 5;44(50):e0215242024. doi: 10.1523/JNEUROSCI.0215-24.2024 (PMC11638812; doi:10.1523/JNEUROSCI.0215-24.2024)
Supplement: Table 6-4 — Overexpression of KCC2 in D2 MSNs improves motor behaviour of R6/2 mice. Table shows there are differences in rotarod performance when a AAV5-hSyn-KCC2(HA) is expressed in D2 MSNs of symptomatic R6/2 mice compared to R6/2 mice who received AAV5-hSyn -DIO-mCherry (control). All tests were subjected to a two-way ANOVA with Tukey’s Multiple comparisons test. The difference indicates the difference between the mean latency to fall (s) on the Rotarod for each group. Download Table 6-4, XLS file. [file jneuro-44-e0215242024-s007.xls]

## Sheet: Sheet1
Supplementary Table 2. Statistical details related to Figure 5.
		Behaviour test		Statistical test		IP injection		mean ± SEM (s)		n value	Definition of n value		P value	P value	P value
		Rotarod Week 1		Two-way repeated measures ANOVA with Tukey multiple		WT Saline		107.92 ± 2.48		13	# mice		0.4252
						R6/2 Saline		114.83 ± 3.61		7	# mice			0.8293	0.9872
						WT Bumetanide		111.09 ± 2.53		12	# mice
						R6/2 Bumetanide		113.38 ± 2.55		10	# mice
		Rotarod Week 2		Two-way repeated measures ANOVA with Tukey multiple		WT Saline		105.00 ± 4.63		13	# mice		0.8136
						R6/2 Saline		100.19 ± 2.87		7	# mice			0.271	0.7015
						WT Bumetanide		108.93 ± 3.64		12	# mice
						R6/2 Bumetanide		105.28 ± 3.69		10	# mice
		Rotarod Week 3		Two-way repeated measures ANOVA with Tukey multiple		WT Saline		116.66 ± 1.78		13	# mice		0.0005
						R6/2 Saline		34.04 ± 9.90		7	# mice			0.0004	0.0019
						WT Bumetanide		109.18 ± 4.37		12	# mice
						R6/2 Bumetanide		98.25 ± 9.83		10	# mice
		Rotarod Week 4		Two-way repeated measures ANOVA with Tukey multiple		WT Saline		109.02 ± 5.11		13	# mice		<0.0001
						R6/2 Saline		8.90 ± 2.08		7	# mice			<0.0001	<0.0001
						WT Bumetanide		109.27 ± 5.06		12	# mice
						R6/2 Bumetanide		89.34 ± 8.55		10	# mice
		Rotarod Week 5		Two-way repeated measures ANOVA with Tukey multiple		WT Saline		116.15 ± 2.60		13	# mice		<0.0001
						R6/2 Saline		4.57 ± 1.41		7	# mice			<0.0001	0.0012
						WT Bumetanide		111.90 ± 2.90		12	# mice
						R6/2 Bumetanide		56.66 ± 9.04		10	# mice
		Rotarod Week 6		Two-way repeated measures ANOVA with Tukey multiple		WT Saline		118.69 ± 0.89		13	# mice		<0.0001
						R6/2 Saline		1.43 ± 0.22		7	# mice			<0.0001	0.0084
						WT Bumetanide		119.25 ± 0.56		12	# mice
						R6/2 Bumetanide		19.27 ± 4.12		10	# mice
		Rotarod Week 7		Two-way repeated measures ANOVA with Tukey multiple		WT Saline		118.26 ± 0.93		13	# mice		<0.0001
						R6/2 Saline		1.10 ± 0.19		7	# mice			<0.0001	0.0112
						WT Bumetanide		118.78 ± 0.89		12	# mice
						R6/2 Bumetanide		16.81 ± 3.80		10	# mice
		Rotarod Week 8		Two-way repeated measures ANOVA with Tukey multiple		WT Saline		120.00 ± 0.00		13	# mice		<0.0001
						R6/2 Saline		0.76 ± 0.16		7	# mice			<0.0001	0.0029
						WT Bumetanide		120.00 ± 0.00		12	# mice
						R6/2 Bumetanide		6.33 ± 1.10		10	# mice
